# Supplementary material for: Streptozotocin-Induced Type 1 and 2 Diabetes Mellitus Mouse Models Show Different Functional, Cellular and Molecular Patterns of Diabetic Cardiomyopathy
Source: Int J Mol Sci. 2023 Jan 6;24(2):1132. doi: 10.3390/ijms24021132 (PMC9860590; doi:10.3390/ijms24021132)
Supplement: Supplementary file 1 [file ijms-24-01132-s001.zip]

Archive with 1 entries (1 files):
- Supplementary new_R2-corrected.pdf
